# Supplementary material for: Pt–Se Hybrid Nanozymes with Potent Catalytic Activities to Scavenge ROS/RONS and Regulate Macrophage Polarization for Osteoarthritis Therapy
Source: Research (Wash D C). 2024 Feb 26;7:0310. doi: 10.34133/research.0310 (PMC10895487; doi:10.34133/research.0310)
Supplement: Supplementary 1 — Figs. S1 to S5 Tables S1 and S2 [file research.0310.f1.zip]

Archive with 6 entries (6 files):
- Figure S1.tif
- Figure S2.png
- Figure S3.tif
- Figure S4.tif
- Figure S5.tif
- Revised supporting information20231226.docx
